# Supplementary material for: Detection of Retinoic Acid in Cosmetics Using Reactive Paper Spray Ionization Mass Spectrometry
Source: Molecules. 2025 Apr 25;30(9):1906. doi: 10.3390/molecules30091906 (PMC12073399; doi:10.3390/molecules30091906)
Supplement: Supplementary file 1 [file molecules-30-01906-s001.zip]

Archive with 1 entries (1 files):
- molecules-3541880-supplementary.pdf
